# Supplementary material for: Novel Methods of Targeting IL-1 Signalling for the Treatment of Breast Cancer Bone Metastasis
Source: Cancers (Basel). 2022 Oct 1;14(19):4816. doi: 10.3390/cancers14194816 (PMC9561984; doi:10.3390/cancers14194816)
Supplement: Supplementary file 1 [file cancers-14-04816-s001.zip]

Archive with 1 entries (1 files):
- cancers-1913963-supplementary.pdf
